# Supplementary material for: Rescue of amyotrophic lateral sclerosis phenotype in a mouse model by intravenous AAV9-ADAR2 delivery to motor neurons
Source: EMBO Mol Med. 2013 Sep 24;5(11):1710–9. doi: 10.1002/emmm.201302935 (PMC3840487; doi:10.1002/emmm.201302935)
Supplement: Supplementary file 3 [file emmm0005-1710-SD3.txt]

EMBO MolecularMedicine  PeerReview ProcessFile- EMM-2013-02935
 
 
© EMBO 1 
 
 
 
 
Rescueofamyotrophiclateralsclerosisphenotypeina
mousemodelbyintravenousAAV9-ADAR2deliveryto
motorneurons
 
TakenariYamashita,HuiLinChai,SayakaTeramoto,ShojiTsuji,KunikoShimazaki,Shin-ichi 
MuramatsuandShinKwak
 
Correspondingauthor:Shin Kwak, GraduateSchoolofMedicine,UniversityofTokyo 
 
 
 
 
Review timeline: Submissiondate: 22 April2013
 EditorialDecision: 25 April2013
 Appealreceived: 25 April2013
 EditorialDecision: 06 June 2013
 Revisionreceived: 18 July 2013
 AdditionalEditorialCorrespondence: 17 August2013
 AdditionalAuthorCorrespondence: 20 August2013
 EditorialDecision: 20 August2013
 Revisionreceived: 23 August2013
 Accepted: 23 August2013
 
 
 
 
TransactionReport:
 
(Note:With the exception ofthe correction oftypographicalor spelling errors thatcould be a source ofambiguity,
letters and reports are not edited. The originalformatting oflettersand referee reportsmaynotbe reflected in this 
compilation.)
 
 
 
Editor: Céline Carret
 
 
 
1stEditorialDecision 25 April2013
 
Thank you forthesubmission ofyourmanuscript"Rescueofamyotrophiclateralsclerosis
phenotypein amousemodelby intravenousAAV9-ADAR2deliverytomotorneurons."
 
I have now had the opportunity to carefully read your paper and the related literature and Ihave also 
discussed itwith my colleagues.Iam afraid thatweconcluded thatthemanuscriptisnotwellsuited 
forpublication in EMBO MolecularMedicine and have therefore decided notto proceed with peer
review.
 
Weappreciatethatyourstudyreportson a successfulgene therapy forALS in a mouse model.
RestorationofADAR2expressioninneuronsofpre-symptomatic orpost-symptomatic conADAR2-
KO miceresultsinimprovedmotorfunctions(butwithoutrestoringgrippower)inanimalsand
prevented motorneurondeathbynormalizingTDP-43 expression.However,theunderlying 
molecularpathwayonwhichthistherapyisbasedwaspreviouslyreported.Moreimportantly,gene
therapy improving ALS phenotype was shown before using different genes in differentmouse
models.Therefore,whilethestudywillcertainlybeofinteresttotheimmediatecommunity,given
the existing literature, the conceptual advance provided by the study is not sufficient for further 
consideration in EMBO MolecularMedicine.EMBO MolecularMedicine  PeerReview ProcessFile- EMM-2013-02935
 
 
© EMBO 2 
 
I am sorry thatIcould notbring betternewsthistime.
 
 
 
Appealreceived 25 April2013
 
Thankyouforreviewingthouroughlyourmanuscript. 
 
I would like to draw your attention in the following points:
 
1)OurconditionalADAR2 knockoutmiceisonly themechanisticmodelforthesporadicALSthat
accountsforthe majority ofALS patients.
PreviousALS modelmiceusedforgenetherapyareforSOD1-associated familialALS and SOD-
associated ALS differfrom sporadic ALS in the absence ofTDP-43 pathology and lack ofADAR2 
down-regulation.The majority of ALS researchers now consider thatthe two diseases have different
etiology despite thatthe phenotype issimilar(therefore the disease name ALS isused forthese two 
differentdiseases).Therefore,thetherapeutic strategy forthese two diseasesmustbe differentand 
transgene of the SOD1 gene does not rescue sporadic ALS even if is rescues SOD1-associated ALS.
Pleaseunderstandthatitisnotrighttosay"genetherapyimprovingALS phenotypewasshown
before using differentgenes in differentmouse models" .
 
2)Ourstudy aimsto provideevidencethatourmethod oftheADAR2 genedelivery worksin the
patientsand scoping clinicaltrialon patientswith ALS.Becausethereisno effectivetherapy for
ALSand cureofpatientswith ALS,particularly sporadicALS,iswhatpeopleeagerly desire. 
Wedemonstratedtherapeuticeffectsourstrategyusinguniquemechanisticmousemodefor
sporadic ALS,which may provide patients with hope.
 
I appreciate itvery muchif you could reconsider the possibility of publishing our results in EMBO 
MolMed.
 
 
 
2nd EditorialDecision 06 June 2013
 
ThankyouforthesubmissionofyourmanuscripttoEMBO MolecularMedicine.Wehavenow 
heard back from thethreerefereeswhom weasked to evaluate yourmanuscript.Although the 
referees find the study to be of potentialinterest,they also raise a number of concerns thatneed to 
befully addressed in thenextfinalversion ofyourarticle. 
 
Asyouwillseefrom theenclosedreports, referee 1 makesvery detailed and clearsuggestionsto 
improve the conclusiveness of the data. While referees 2 and 3 are more concise, they also ask for 
additionalcontrolsand fullerpresentation ofthe resultsasthe findingsare currently minimally 
presented and the discussion is insufficient,obscuring the primary data.
 
In our view the suggested revisions would render the manuscriptmuch more compelling and 
interesting to a broad readership. We therefore hope that you will be prepared to undertake the 
recommended experimentalrevision.
 
Pleasenotethatthatitisourjournal'spolicytoallow onlyasingleroundofrevision,andthat
acceptance orrejection ofthe manuscriptwilltherefore depend on the completenessofyour
response and the satisfaction ofthe refereeswith it.
 
I look forward to seeing a revised form of your manuscriptas soon as possible.EMBO MolecularMedicine  PeerReview ProcessFile- EMM-2013-02935
 
 
© EMBO 3 
 
***** Reviewer'scomments***** 
 
Referee#1(GeneralRemarks):
 
Yamashitaetal.reportedatherapeuticstudytotesttheeffectofAdar2genedelivery to conditional
ADAR2KO (AR2)micewhichshowedALS-like phenotype. The authors found that a single 
intravenous injection of AAV9-ADAR2improvedmotorfunctioninrotarodtask,motorneuronal
loss, axonal degeneration, GluA2 editing activity,and TDP-43 pathology.Itisnoteworthy thata
single injection could reverse ALS-phenotypein AR2 micein regard to thetherapeuticpossibility;
howeverthemanuscriptisoverallimmatureand remainsmany issuesto beaddressed. 
 
MajorCritiques
1.Theauthor'sgroup reported thatAR2 micealso showed abnormalCapermeability,activation of
calpain,and TDP-43 fragmentation (Hideyamaetal.,2010,Yamashitaetal.,2012).Itis
recommended to demonstrate the rescue effects on them by refilling ADAR2 expression.
2.Itisunclearwhattheratio ofFlag-ADAR2-positiveAHCswasand how much mRNA/protein of
ADAR2wererecoveredaftertheAAV treatment.Theauthorspreviouslyreportedthat
approximately halfofAHCsin the spinalcord were knocked outforADAR2 genein AR2 mice
(Hideyama etal.,2010).This study lacks the information of AHCs with ADAR2 staining.Itis 
highly recommended to show theratio ofneuronsrecovered with ADAR2 expressionsby injection.
ThereadersmayalsowonderwhathappenedinAHCswithout KO as well as non-motorneurons
afterFlag-ADAR2overexpression.Didtheyshow twiceormoreamountofADAR2expression
than WT did? If so, was excess of ADAR2 expression beneficial or harmful for AHCs? To address 
these questions, the precise quantification of ADAR2 expression forAHCs and otherneurons in 
CNSisnecessary.
TheauthorsactuallypresentedmRNA levelsofAdar2mRNA inFig4A byqPCR insteadof
immunohistochemistry. Although the right bar of total ADAR2 seems that AAV injection achieved 
twice amounts of ADAR2 mRNA as saline control, the way of measurement is not appropriate. The 
amountsofmRNA levelsmeasured by differentprimers,differentsetsofprimersformouse and 
human Adar2,arenotaddablewhen calculated by theratio to thereference gene.Itisnecessary to 
usethesetofprimerswhich areableto recognizeboth mouseand human ADAR2.Asin the
sophisticated data oftheirprevious work (Fig2 in Hideyama etal.,2010),the single-cell-based 
analysisusing microlaserdisection would bethemostdesirableway to show thepreciselevelsof
ADAR2togetherwiththeactivityofGluR2Q/Rsite-editing.
 
3.Controlmustbeinjection ofAAV9-mockorAAV9-GFPinsteadofsalineonly.Theauthorsstated
in Fig 1E-F thatproliferationofboth activated astrocytesshowing increased GFAP 
immunoreactivity and MAC2-positiveactivated microglialcellswasdetected in theanteriorhorns
ofAR2 miceinjected with AAV9- Flag-hADAR2.Thiscould bedueto AAV virusinjection.From 
this point of view, controlshould beAAV virusinjection.
 
4.Two injection groupswereapplied forthestudy:11 animalsfortheinjection atthepre-
symptomatic stage and 5 forthe injection afterthe onset.Itis confusing since Fig 2A,C,D,and E 
werefortheentiregroup butonly Fig 2B showed thegroup oftheinjection aftertheonset.Fig 2 
mustbeshownseparatelyforeachgroup.
 
5.Theageofmiceused in Fig3-5 mustbeindicated.Itisalso necessary to specify which treatment
group ofmicewasused,injection before or after the onset.
 
6.Although theageofmicein Fig3 isnotspecified,thenumbersofAHCs/section in Fig3C seem to 
beapparently discrepantfrom theirpreviouswork (Fig4C in Hideyamaetal.,2010).Theprevious
workfoundthenumbersofAHCspersection lessthan 20 atthe age of2 months.Itseemsthatthe 
age ofmice using in Fig3 wasnearoratthe end pointthatwas9 months. 
 
7.ThecriteriaforTDP-43 positiveAHCsin Fig 5C areuncertain.Thesignalquantification is
necessary.
 
8.In Discussion section (P8,L7-10),theauthorsstated that"Furthermore,theexpression ofthe
delivered ADAR2 prevented theprogression ofmotordysfunction and neuronaldeath by EMBO MolecularMedicine  PeerReview ProcessFile- EMM-2013-02935
 
 
© EMBO 4 
normalizing theCa2+ influx through AMPA receptorsand downstream moleculareventsleading to 
death,such ascalpain activation with resultantmislocalization ofTDP-43 in AR2 mice(Fig 3,4 and 
5)".Therewasno such dataofcalcium influx orcalpain in themanuscript. 
 
MinorCritiques
1.In P5 L15 whatare"remoteregions"?
2.Wild-type should be added in Fig 3A,3C,4A,and 5C.
3.Thedescription in P6 L16,"apparently,although notsignificantly,improved"isnotscientific. 
4.In P12 L12,"2.14x10^-12"mustbe"2.14x10^-12 VG/body".
5.TO-PRO-3 staining wasused fordetecting theentire AHCs in Fig5.TO-PRO-3 isbasically a
nuclearstaining method.Thereason mustbementioned oritwould bebetterto bereplaced with a
standard neuronal-staining marker.
6.Thereareseveralsentenceswith no spacebeforeparenthesis. 
 
 
 
Referee#2(Commentson Novelty/ModelSystem):
 
Pleaseseereview.
 
Referee#2(GeneralRemarks):
 
TheauthorshavedeterminedtheabilityofADAR2expressedfrom anAAV vectortorestoreediting
function in neurons in a modelforALS,in which endogenous ADAR2 knockoutoutin motor
neurons.Iffully validated,thisisan importantobservation. 
 
ThecriticaldataappearinFigure2inwhichtheauthorsshow thatAAV-ADAR2expression
restores rotarod performance in the mouse model.A motor task,and prevents further declinewhen 
administered late.
 
In Figure 1D,Flag-ADAR2appearstobeexpressedinneuronsthatarenotCHATpositive.How 
widespreadistheexpression?
 
Figure4presentthedataontheeffectofADAR2expressioninthemousemodelonGlyA2mRNA.
Itwould help to show examplesoftheoriginalPCR data.Thebargraphsarehard to interpret.
Specifically,whatisthemeaningofthestatement(Figure4legend)that"therelativeabundanceof
hADAR2 mRNA wassignificantly higherin AR2 miceinjected with AAV9-Flag-hADAR2 than in 
saline injected controls"? There should be absolutely no human ADAR2 mRNA in mouse and if
there is a signal, it is possible that the PCR assay is in error. In Figure 4C, there is only a modest 
change in editing efficiency with AAV expression ofADAR2.How can such asmallchange
accountforthe big recovery ofrotarod function seen in Figure 2? 
 
 
 
Referee#3(CommentsonNovelty/ModelSystem): 
 
TheauthorsconsiderthatthedownregulationofadenosinedeaminaseactingonRNA1(ADAR2)is
a generalpathogenic mechanism in Amyotrophic LateralSclerosis.TDP43 accumulation in the 
cytoplasm is,in theirview,related to the expression ofabnormalCa2+-permeableAMPA receptor
through activation of calpain. The hypothesis is interesting but has been developed and tested only 
by theresearch group oftheauthorsand awaitsconfirmation from otherteams. 
 
Referee#3(GeneralRemarks):
 
Theauthorshypothesize thatthe downregulation ofadenosine deaminase acting on RNA1 
(ADAR2) is a generalpathogenic mechanism in Amyotrophic LateralSclerosis (ALS).TDP43 
accumulation in the cytoplasm is,in theirview,related to the expression ofabnormalCa2+-EMBO MolecularMedicine  PeerReview ProcessFile- EMM-2013-02935
 
 
© EMBO 5 
permeable AMPA receptorthrough activation ofcalpain.To testfurthertheirhypothesis,they 
treated ADAR2 conditional KO mice wich develop a motor deficit (AR2 mice)with an AAV9 vector 
containing human ADAR2 gene.The treatmentprevented othe neuronallossand thelossofaxons.
Thepaperisclear.Iwouldhoweverrecommendprovidinglargerandhigherqualityhistological
pictures.Fig 1,E and F arebarely visible.
In fig 2,a bar should indicate thatthe significantdifference was between the saline treated and the
AAV treatedanimal.Infig3A,nohistologicaldifferenceisvisiblebetweensalineandAAV treated
animals.The density ofmyelin fibersappearsto remain very high in the AR2 mice.A betterview of
the histological sections should demonstrate themyelinloss.Infig4,CIbelievethatthenusedto
compute the SEM isthe numberofsamples(4 samplesby mouse for8 and 7 individualspergroup).
Thisexplainstheverylow SEM andthestatisticalsignificancebetweenthegroupsdespitethesmall
difference between the means.Ibelieve the correctmethodology would be to compute mean per
individual, to calculate a SEM using these (mean) individual values with n=8 and 7 respectively. I 
am notconvinced thatthe difference would remain significant.Fig 5,A TDP43 IHC is negative in 
the nuclei but there is apparently no labelling in the cytoplasm in the saline treated animals. Was this 
expected?Isthere no inclusion in the cytoplasm asin ALS?Could the authorsprovide a betterview 
ofthepathologicaland rescued anterior horn cells (larger picture,higher magnification) ? 
 
 
 
1stRevision - authors'response 18 July 2013
In line with the comments from editors and reviewers,we have provided additionaldata to present 
the results more clearly with sufficient discussion in the revised manuscript. Below,weprovide
responses (beginning ateach arrow) thatspecifically address each of the reviewers’ comments,
whichareitalicized.
 
 
ToReviewer#1:
 
Referee#1(GeneralRemarks):
 
Yamashitaetal.reportedatherapeuticstudytotesttheeffectofAdar2genedeliverytoconditional
ADAR2KO (AR2)mice, whichshowedALS-like phenotype. The authors found that a single 
intravenous injection of AAV9-ADAR2improvedmotorfunction in rotarod task,motorneuronal
loss, axonal degeneration, GluA2 editing activity, and TDP-43 pathology.Itisnoteworthythata 
single injection could reverse ALS-phenotypein AR2 micein regard to thetherapeuticpossibility;
howeverthemanuscriptisoverallimmatureand remainsmanyissuesto beaddressed. 
 
MajorCritiques
1.Theauthor'sgroup reported thatAR2 micealso showed abnormalCa permeability,activation of
calpain,and TDP-43 fragmentation (Hideyama etal.,2010,Yamashita etal., 2012). It is 
recommended to demonstrate the rescue effects on them by refilling ADAR2 expression.
 
→ (Response)Wethankthereviewerfordeepunderstandingofourwork.Wehavedemonstrated
that the level of Ca2+ influx through AMPA receptors determinesthecalpain activity and cleavage
ofTDP-43 (Yamashitaetal,2012,NatCommun).In response to this comment,we added figures 
showing TDP-43 mislocalization wasrescued in theAHCsexpressing Flag-hADAR2 in theAR2 
micetreatedwithAAV9-Flag-hADAR2 in Supporting Information Fig.S9.Thedescription in the
results section (page 7 line 7from the bottom) has been amended accordingly as follows.
 
“ConsistentwiththeeffectivepreventionofthedeathofAHCs, loss or mislocalization of TDP-43 in 
the AHCs ofsaline-treated AR2 mice was rescued in AAV9-injected AR2 mice, and Flag-
expressing AHCsexhibited predominantly nuclearTDP-43 localization (Fig 5 and Supporting
Information FigS9).Indeed,the number of AHCs showing normal nuclear localization of TDP-43 
wasmarkedlyincreasedintheAAV9-injected AR2 mice compared with the control AR2 mice (Fig 
5C).“
 
2.Itisunclearwhattheratio ofFlag-ADAR2-positiveAHCswasand how much mRNA/protein of
ADAR2wererecoveredaftertheAAV treatment.Theauthors previously reported thatEMBO MolecularMedicine  PeerReview ProcessFile- EMM-2013-02935
 
 
© EMBO 6 
approximatelyhalfofAHCsin thespinalcord wereknocked outforADAR2 genein AR2 mice
(Hideyama etal.,2010).This study lacks the information ofAHCs with ADAR2 staining.Itis highly 
recommended to show the ratio ofneurons recovered with ADAR2 expressions by injection.The 
readers may also wonder whathappened in AHCs withoutKO as wellas non-motorneuronsafter
Flag-ADAR2overexpression.Didtheyshow twiceormoreamountofADAR2expressionthanWT
did? Ifso,wasexcess ofADAR2 expression beneficialor harmfulfor AHCs? To address these 
questions,theprecisequantification ofADAR2 expression forAHCsand otherneuronsin CNS is
necessary.
TheauthorsactuallypresentedmRNA levelsofAdar2mRNA inFig4A byqPCR instead of 
immunohistochemistry. Although the right bar of total ADAR2 seems that AAV injection achieved 
twice amounts of ADAR2 mRNA as saline control, the way of measurement is not appropriate. The 
amountsofmRNA levelsmeasured bydifferentprimers,differentsetsofprimersformouse and 
human Adar2,arenotaddablewhen calculated bytheratio to thereferencegene.Itisnecessaryto 
usethesetofprimerswhich areableto recognizeboth mouseand human ADAR2.Asin the
sophisticated data oftheir previouswork(Fig2 in Hideyama etal.,2010),thesingle-cell-based 
analysisusing microlaserdisection would bethemostdesirablewayto show thepreciselevelsof
ADAR2togetherwiththeactivityofGluR2Q/R site-editing.
 
→ (Response)Wethankthereviewer for the valuable comment.In line with the comment, we 
added Figs.3C and 4A,and SupportingInformationFigs.S3-S5andS8.Wedeterminedthe
expression levelofADAR2 mRNA using primerpairsthatrecognize both human and mouse 
ADAR2cDNA (SupportingInformation TableS2)andfound1.5-fold increase in the levelof 
ADAR2mRNA comparedtowild-type mice (Fig. 4A). The level of ADAR2 protein in the spinal 
cordsand brainsdid notdifferbetween AR2 mice treated with AAV9-hADAR2 and wild-type mice 
(Supporting Information Fig.S8).Asthisreviewerrightlypointedout,wecouldhavedefinitive
information regarding the ADAR2 gene expression if we could determine the expression level of 
ADAR2mRNA inindividualneurons,butunfortunatelywecouldnotamplifyFlag mRNA in a 
single neuron levelto differentiate the AAV9-delivered and –non-delivered motorneuronsand the
level of ADAR2 mRNA expression is below the level of single cell-based analysis.
  
WehaveamendedthesentencesintheResultssection(page7line 12) as follows.
“TherelativeabundanceofmouseADAR2didnotsignificantlydifferbetweentheAAV9-injected 
and saline-injected AR2 mouse spinal cords (Fig 4A) but AAV9-Flag-hADAR2 infection induced 
1.5-fold increase in the expression levelof totalADAR2mRNA inthespinalcords(Fig4A)and
brains(SupportingInformationFigS8).MessengerRNA ofbothhADAR2andcholine
acetyltransferase (ChAT)wasdemonstrated in the spinalcord lysatesofAAV9-injected AR2 mice 
(Fig.4B),indicating thathADAR2 wasdelivered to cholinergic AHCs.Theediting efficiency atthe 
GluA2Q/Rsitewassignificantly higherin the AAV9-injected AR2 mice than in the control AR2 
mice(Fig 4C),although the expression levelof ADAR2 protein did notsignificantly increase in the
AAV9-injected mice (SupportingInformationFigS8B,C). “ 
 
AsfortoxicityofadditiveexpressionoftheexogenousADAR2geneandAAV9
infection, we added figures demonstrating lack of glial reactions in the spinal cord of wild-type mice 
injected with AAV9-GFP(SupportingInformationFigS4)andofAR2miceinjectedwithAAV9-
Flag-hADAR2 (SupportingInformationFigS3,S5).Theseresultswereinmarkedcontrastwiththe
markedproliferationofGFAP-positiveactivated astrocytesand MAC2-postiveactivated microglial
cellsin the spinalcord ofAR2 mice treated with saline (SupportingInformationFig.S5).A 
previousreportdemonstrated thattheADAR2 transgenicmicewerephenotypically normalexcept
formoderate obesity (Singh M.etal;2007,JBC),suggesting the safety of expression of the 
exogenousADAR2 gene.Furthermore,we found largernumbersofAHCsin the AAV-treated AR2 
micecomparedtosaline-treated ones with considerable proportions of Flag-ADAR2positiveAHCs
(Fig 3C and SupportingInformationFig.S3D),indicatingthattreatmentwithAAV9-Flag-ADAR2
rescued AHCs from death in AR2 mice.These results indicate thatneither AAV9 infection nor 
ADAR2overexpressionistoxictomotorandnon-motorneuronsinmiceandAAV9-Flag-ADAR2
treatment is beneficialto AR2 mice.
 
Also,wehaveamendedtheResultsandDiscussionsectionsasfollows.
“In addition,proliferation ofboth activated astrocytesshowing increased GFAP immunoreactivity 
and MAC2-positiveactivated microglialcellswasnotdetected in thespinalcords,including the 
regions around AAV9-infected neurons of wild-type mice injected with AAV9-GFPandofAR2 EMBO MolecularMedicine  PeerReview ProcessFile- EMM-2013-02935
 
 
© EMBO 7 
miceinjectedwithAAV9-Flag-hADAR2 (Fig 1E, F andSupportingInformationFigS4,S5).There 
wasnosignificantexpressionofFlag protein in theperipheralorgans,aspreviously reported (Iwata 
etal,2013).  Theseresultsindicatethattheintravenously injected AAV9 vectordeliverstheADAR2
geneto neuronsand expression ofthedelivered ADAR2in neurons is not toxic without inducing 
abnormalglialcellreaction.” (Page 5,line 3from the bottom) 
“Furthermore,theexpressionofthedeliveredADAR2did notinduceany adverseeffectsin neurons
orsurrounding tissuesand prevented theprogression ofmotordysfunction and neuronaldeath with 
restoring ADAR2-mediatedRNAeditingin AR2 mice (Fig3,4and5), which provide a mechanistic 
modelofsporadicALS(Hideyamaetal,2010; Yamashitaetal,2012a). ” (Page 9,line 7)
 
3.Controlmustbeinjection ofAAV9-mockorAAV9-GFPinsteadofsaline only.The authorsstated 
in Fig 1E-F thatproliferationofbothactivatedastrocytesshowingincreasedGFAP 
immunoreactivity and MAC2-positiveactivated microglialcellswasdetected in theanteriorhorns
ofAR2 miceinjected with AAV9- Flag-hADAR2.Thiscould be due to AAV virusinjection.From this
pointofview,controlshould beAAV virusinjection.
 
→ (Response)Wearesorrytoconfusethereviewersandthankthereviewer’scarefulreading.Due
to an unknown reason, the word ‘not’ was spelled out from thetext(page5 line1 from thebottom;
“--- activated microglialcellswas(not)detected ---“)Asdescribed in theresponseto theprevious
comments,injection of AAV9-GFPtowild-type mice did not cause activation of astrocytes or 
microgliainthespinalcord including theregion around theGFP-positiveneurons(Supporting
Information Fig.S4).Likewise,therewasnoincreaseofGFAP orMAC2immnuoreacitivityaround
the Flag-positiveneuronsin AR2 micetreated with AAV9-Flag-ADAR2despitethattherewas
markedglialproliferationinthespinalcordofAR2micetreatedwithsaline(Supporting
Information FigS5).BecauseAAV9infectionandADAR2overexpressionisnottoxictoneurons
and ADAR2 expression rescued AHCsfrom death,we hope the reviewerwill accept the use of 
saline-injected AR2 mice as controls. 
 
 
4.Two injection groupswereapplied forthestudy:11 animalsfortheinjection atthepre-
symptomatic stage and 5 for the injection after the onset.Itis confusing since Fig 2A,C,D,and E 
were forthe entire group butonly Fig 2B showed the group ofthe injection afterthe onset.Fig 2 
mustbeshownseparatelyforeachgroup.
 
→ (Response)Tofacilitatereader’sunderstanding,wepresentedseparatelytherotarodperformance
ofAR2 micetreated in the pre-symptomatic stage and those treated in the post-symptomatic stage in 
SupportingInformationFig.S6.
 
 
5.Theageofmiceused in Fig3-5 mustbeindicated.Itisalso necessaryto specifywhich treatment
group ofmicewasused,injection before or after the onset.
 
→ (Response)Accordingtothereviewer’scomment,weamendedfigurelegendsofFig.3-5 and 
added description aboutthe mice used forimmunohistochemistry and biochemicalanalysesin the 
MaterialsandMethodssectionasfollows.
“AR2miceinjectedwithAAV9-hADAR2 vectorsbeforetheinitiation ofmotordysfunction were
used forimmunohistochemistry and biochemicalanalysesat36 weeksofage(n = 5-8).“(Page15,
line 7) 
 
6.Although theageofmicein Fig3 isnotspecified,thenumbersofAHCs/sectioninFig3Cseem to
beapparentlydiscrepantfrom theirpreviouswork(Fig4C in Hideyama etal.,2010).Theprevious
workfoundthenumbersofAHCspersectionlessthan20attheageof2months.Itseemsthatthe
ageofmiceusing in Fig3 was near or at the end point that was 9 months. 
 
→ (Response)ThedifferenceinthenumbersofAHCspersectionbetweenthisreportandour
previousonemay bedueto thedifferencein thecriteriaforAHCs.AsdescribedintheMaterials
and Methodssection,we counted large anterior horn cells (AHCs) with diameters larger than 20 µm 
in spinal cord sections stained with TO-PRO-3.On theotherhand,wecounted AHCslarger than 20 
µm indiameteranddouble-immunopositive for ADAR2 and SMI-32 using DAB as a colourEMBO MolecularMedicine  PeerReview ProcessFile- EMM-2013-02935
 
 
© EMBO 8 
developerin ourpreviousreport(Hideyama etal.,2010). The reviewer will admit that consistent 
results were obtained using the method adopted in this study 
 
7.Thecriteria forTDP-43 positiveAHCsin Fig 5C areuncertain.Thesignalquantification is
necessary.
 
→ (Response)TherewereTDP-43-positiveand –negativeAHCs(Merge/TO-PRO-3 in Fig.5A).
WedesignatedanAHCasTDP-43-negaivewhen wecould notdetectTDP-43 immunofluorescence
in the AHC even in the highest sensitivity level of fluorescencemicroscopy and counted these
AHCsasTDP-43(-) in Fig.5C.
 
8.In Discussion section (P8,L7-10),theauthorsstated that"Furthermore,theexpression ofthe
delivered ADAR2 prevented theprogression ofmotordysfunction and neuronaldeath by
normalizing theCa2+ influxthrough AMPA receptorsand downstream moleculareventsleading to 
death,such ascalpain activation with resultantmislocalization ofTDP-43 in AR2 mice(Fig 3,4 
and 5)".Therewasno such data ofcalcium influxorcalpain in themanuscript.
 
→ (Response)In line with the reviewer’s appropriate comment,we changed the sentence to describe 
the summary of the present results as follows, 
“Furthermore,theexpressionofthedeliveredADAR2didnotinduceanyadverseeffectsinneurons
orsurrounding tissuesand prevented theprogression ofmotordysfunction and neuronaldeath with 
restoring ADAR2-mediatedRNAeditingin AR2 mice (Fig3,4and5),” (Page9,line7) 
In addition,we inserted the mechanistic discussion on how ADAR2 delivery rescued TDP-43 
mislocalizationtopage10,line9,asfollows.
“Therefore,itislikelythatADAR2deliverynormalizedthesubcellularlocalizationofTDP-43 in 
the AHCs by reducing Ca2+ influx through AMPA receptors and the resulting calpain activation.” 
 
MinorCritiques
1.In P5 L15 whatare"remoteregions"? 
 
→ (Response)Wehaveamended‘‘remoteregions’’to‘‘remote regions(ipsilateralhemisphere 
2.0-2.5 mm posteriorto theinjection site)’’ (page 5 line 16).
 
 
2.Wild-type should be added in Fig 3A, 3C, 4A, and 5C. 
 
→ (Response)Wehaveaddeddataonwild-type mice in Figs. 3A, 3C, 4A and 5C.
 
3.Thedescription in P6 L16,"apparently,although notsignificantly,improved"isnotscientific. 
 
→ (Response)Wehave amended “apparently,although notsignificantly,improved’’to ‘‘AAV9-
injected AR2 mice exhibited higher spontaneous locomotor activity than saline-injected AR2 mice, 
butthedifferencebetween thetwo groupsdid notreach statisticalsignificance(Fig 2B).Thegrip
powerand body weightdid notdifferbetween theAAV9-injected and saline-injected AR2 mice 
(Fig 2C,D).’’ (Page6 line5 from thebottom ) .
 
4.In P12 L12,"2.14x10^-12"mustbe"2.14x10^-12 VG/body".
 
→ (Response)Weappreciateyourappropriatecommentandhaveamended
"2.14x10^-12"to "2.14 x 1012 vg/body".
 
5.TO-PRO-3 staining wasused fordetecting theentireAHCsin Fig5.TO-PRO-3 isbasicallya 
nuclearstaining method.Thereason mustbementioned oritwould bebetterto bereplaced with a 
standard neuronal-staining marker.
 
→ (Response)Wethankthereviewerforthiscomment.BecauseTO-PRO-3 stainsnotonly the
nucleusbutthecytoplasm ofneuronsin thefixed sectionsofmousebrainsand spinalcords,to avoid 
readers’ misunderstanding,wehavechangedthesentenceasfollows.
(Figure 5 legends) ‘‘TO-PRO-3 wasused asacellmarker’’.EMBO MolecularMedicine  PeerReview ProcessFile- EMM-2013-02935
 
 
© EMBO 9 
 
6.Thereareseveralsentenceswith no spacebeforeparenthesis. 
 
→ (Response)Wethankthereviewerforthiscommentandhad amended thesentences.
 
 
ToReviewer#2:
 
Referee#2(GeneralRemarks):
 
TheauthorshavedeterminedtheabilityofADAR2expressedfrom anAAV vectortorestoreediting
function in neurons in a model for ALS, in which endogenous ADAR2 knockout out inmotor
neurons.Iffullyvalidated,thisisan importantobservation. 
 
ThecriticaldataappearinFigure2inwhichtheauthorsshow thatAAV-ADAR2expression
restores rotarod performance in the mouse model.A motor task,and prevents further decline when
administered late.
 
In Figure 1D,Flag-ADAR2appearstobeexpressedinneuronsthatarenotCHATpositive.How 
widespreadistheexpression?
 
→ (Response)Wethankthereviewer’sdeepunderstandingandvaluablecomments.Becausewe
used theSYN1 promoter,expression ofthe gene delivered with the AAV9 vectorisuniversalin the 
centralneurons(Iwata etal,2013 SciReport).In line with this suggestion,we indicated the 
expression ofFlag-ADAR2inthespinalcordinSupportingInformationFig.S3A andC.
 
Figure4presentthedataontheeffectofADAR2expressioninthemousemodelonGlyA2mRNA.It
wouldhelptoshow examplesoftheoriginalPCRdata.Thebargraphsarehardtointerpret.
Specifically,whatisthemeaning ofthestatement(Figure4 legend) that"the relative abundance of
hADAR2 mRNA wassignificantlyhigherin AR2 miceinjected with AAV9-Flag-hADAR2 than in 
saline injected controls"? There should be absolutely no human ADAR2 mRNA in mouse and if
there is a signal, it is possible that the PCRassayisinerror.InFigure4C,thereisonlyamodest
change in editing efficiency with AAV expression ofADAR2.How can such a smallchange account
for the big recovery of rotarod function seen in Figure 2? 
 
→ (Response)WequantifiedADAR2mRNAusing alightcycler480 (RocheInstruments),and the
results were presented as computerized ones using internalstandards for reference (Sawadaetal,
2009; Yamashitaetal,2012c). Therefore, we could not provide “original PCR data”. 
Asthereviewerrightlypointedout,nosignalforhumanADAR2mRNA shouldbe
detectablein thesamplesfrom saline-injected AR2.Actually,however,very low levelsofsignal
could notbe eliminated from reasonsresiding in quantitative PCR system.To facilitate the readers’
understanding,weadded thedataillustrating theupregulation oftotalADAR2 (using primerpairs 
that recognize both human and mouse ADAR2 cDNA) to Fig. 4A and amended the figure legend as 
follows.  
 
“TherelativeabundanceofmouseADAR2mRNA didnotsignificantly differbetween AR2 mice 
injected with AAV9-Flag-hADAR2 (AAV)and thoseinjected with saline (Saline;n=5 foreach 
group).hADAR2mRNA wasexpressedatasignificantlevelinAAV.Therelativeabundanceoftotal 
(human and mouse) ADAR2mRNA was1.5-fold higherin AAV (n=4) than in Saline (n=4).**p < 
0.01 (Mann–WhitneyU-test).Allerrorbarsrepresentthe s.e.m.” 
 
AsfortheresultspresentedinFig.4C,wewouldlikeattractthereviewer’sattentionto
the fact that the number of remaining AHCs is about 30% higher in the AAV group than in the 
saline group (Fig.3C and Supplementary Information Fig. S3D). Because the majority of AHCs that 
expressed unedited GluA2 had already disappeared atthe age ofexamination,editing efficiency was
compared between the remaining AHCsthatexpressADAR2.Therefore,apparently smalldecrease 
in the expression level of unedited GluA2 may result from the significant increase in the expression 
level of ADAR2 with a big difference in neuronal functions. Larger number and a higher ADAR2 
activity in the remaining AHCsofAAV-treated AR2 mice likely resultin betterbehaviouraland 
morphologicalchangesthaninsaline-treated AR2 mice. EMBO MolecularMedicine  PeerReview ProcessFile- EMM-2013-02935
 
 
© EMBO 10
   
 
ToReviewer#3:
 
TheauthorsconsiderthatthedownregulationofadenosinedeaminaseactingonRNA1(ADAR2)is
a generalpathogenicmechanism in AmyotrophicLateralSclerosis.TDP43 accumulation in the
cytoplasm is,in theirview,related to the expression ofabnormalCa2+-permeableAMPA receptor
through activation of calpain. The hypothesis is interesting but has been developed and tested only 
bytheresearch group oftheauthorsand awaitsconfirmation from otherteams. 
 
→ (Response)Weappreciateyourcommentandconfirmationstudyofourhypothesisbyother
teams is highly welcome. 
 
Referee#3(GeneralRemarks):
 
TheauthorshypothesizethatthedownregulationofadenosinedeaminaseactingonRNA1(ADAR2)
is a general pathogenic mechanism in Amyotrophic Lateral Sclerosis (ALS). TDP43 accumulation in 
the cytoplasm is, in their view, related to the expression of abnormalCa2+-permeableAMPA 
receptor through activation ofcalpain.To testfurther their hypothesis,they treated ADAR2 
conditionalKO mice whichdevelop a motordeficit(AR2 mice)with an AAV9 vectorcontaining 
human ADAR2 gene.Thetreatmentprevented otherneuronallossand thelossofaxons.
Thepaperisclear.Iwouldhoweverrecommendprovidinglargerandhigherqualityhistological
pictures.Fig 1,E and F arebarelyvisible.
 
→ (Response)Wethankthereviewerforthecomment.Wehaveaddedbetterhistologicalpictures 
in SupportingInformationFigS5.
 
In fig 2,a bar should indicate thatthe significantdifference was between the saline treated and the 
AAV treatedanimal.
 
→ (Response)WethankthereviewerforthecommentandhaveamendedFig2and figurelegend to 
indicate that the difference was between the saline- and AAV-treated groups.
 
In fig 3 A,no histologicaldifference is visible between saline and AAV treated animals.The density 
ofmyelin fibres appearsto remain veryhigh in theAR2 mice. A better view of the histological 
sections should demonstrate the myelin loss.
 
→ (Response)Wethankthereviewerforthecommentandhaveaddedadditionalexamplesthat
demonstrateaxonaldegeneration in theventralrootsofthesaline-treated but not of the AAV-treated 
AR2miceinSupportingInformationFigS7tofacilitatereaders’understanding.
 
In fig 4,C I believe thatthe n used to compute the SEM is the number ofsamples (4 samples by 
mousefor8and7individualspergroup).ThisexplainstheverylowSEM andthestatistical
significance between the groups despite the smalldifference between the means.Ibelieve the 
correctmethodology would be to compute mean perindividual,to calculate a SEM using these 
(mean) individualvalues with n=8 and 7 respectively.I am notconvinced thatthe difference would 
remain significant.
 
→ (Response) Wealsotestedthedifferencebetweenthegroupsandfoundthedifferencewas
significant(Fig.4C legend).As described in the response to the previous comments,the AHCs 
expressing abundantunedited GluA2 had disappeared atthe time ofexamination and wecompared
remaining AHCs thatexpress ADAR2 between the two groups.An increase of editing efficiency in 
the AHCs in the AAV-treated group reflects the increase in the ADAR2 level resulting from 
additionalexpression ofthe delivered ADAR2gene.
 
Fig5,A TDP43 IHC isnegativein thenucleibutthereisapparentlyno labelling in thecytoplasm in 
the saline treated animals. Wasthis expected? Is there no inclusion in the cytoplasm as in ALS? 
Couldtheauthorsprovideabetterview ofthepathologicaland rescued anteriorhorn cells(larger
picture,highermagnification)? EMBO MolecularMedicine  PeerReview ProcessFile- EMM-2013-02935
 
 
© EMBO 11
 
→ (Response)WehaveaddedSupportingInformationFig.S9toshow theTDP-43 pathology in 
AR2micemoreclearlyandhow itwasrescuedbyAAV-ADAR2.Asthereviewerpredicted,afew 
motor neurons exhibit multiple TDP-43-positiveaggregatesin thecytoplasm (Supporting
Information Fig.S9B).TheseneuronslacknuclearTDP-43 immunoreactivity aswell,displaying 
abnormalview similarto ALS motorneurons. 
Also,wehaveamendedtheresults section (Page 7 line 7from the bottom) as follows.
 
“Consistentwith theeffectiveprevention ofthedeath ofAHCs,loss or mislocalization of TDP-43 in 
the AHCs of saline-treated AR2 mice was rescued in AAV9-injected AR2 mice, and Flag-
expressing AHCsexhibited predominantly nuclearTDP-43 localization (Fig 5 and Supporting
Information FigS9).” 
 
 
Wearelookingforwardtohearingfavourable decision on thisrevised manuscript. 
 
 
 
AdditionalEditorialCorrespondence 17 August2013
Thankyouforresubmittingyourmanuscriptforourconsideration.AsIwouldliketo 
makeaninformeddecisiononyourmanuscript,Ineedclarificationfrom yourpart
beforeto proceed.
 
I have now received the two sets of reviews I asked for and I am afraid thatreferee 1  
is still not satisfied (please see below) and remains concerned about the similar 
ADAR2mRNA expressionreportedbetweensalinecontrolandWT(Figure4A).We
agree with the referee thatthisresultisindeed confusing asa difference needsto be 
shown to validate thatthe gene therapy approach using a single systemic delivery 
fully works. 
 
Assuch,Iwouldappreciateifyoucouldletmeknow whetheryouwouldbeprepared
to convincingly address this issue for the paper to be accepted and how you would 
proposeto do so (using theproposed experimentorsomething elseto sameeffect). 
 
Pleaseseebelow thereportprovidedbyreferee1:
 
Theauthorsaddedsomeexperimentstoanswerthecriticsraisedbythereviewer
and themanuscriptwas improved partially.Nevertheless,there were stillseveral
issues with regard to the validation of experimental models, which made the entire 
manuscriptunconvincing.Thereforethereviewerrecommendstheauthorstosend
the manuscript to a morespecificjournalaftercarefulrevision. 
 
1. Itwas appreciable thatthe authors used the primers thatrecognize both mouse 
and human ADAR2 mRNA forgeneexpression analysisin Figure4A.However,there
wasnodifferenceoftotalADAR2mRNAexpression between salinecontroland WT 
(Figure 4A,right),which means there was no reduction ofADAR2 mRNA levels in 
saline controlofADAR2 KO mice compared to WT control.Itis quite confusing for 
readers and two possibilities can explain the results;there wasnotenough 
reduction ofADAR2 mRNA in the ADAR2 KO mice used in the study for some reason,
orthemethods/technologyused in Fig 4 werenotgood enough to confirm 
endogenous/exogenousgene expression levelsofADAR2.Iguessitwasbecause  
the entire tissue homogenization process masked motor neuron-specific knock-out
ofADAR2 attheventralhorn astheprotein levelsofADAR2 wasalso comparablein 
Fig.S8.SincethevirtueofthismodelisthewholebodyadministrationofAAV-  
ADAR2bya"singleintravenousinjection",theauthorsshould validateexpression of 
delivered genein thetargeted neuronsprecisely.Therefore,in thefirstreview  
commentsthe authorswere recommended to confirm ADAR2 mRNA levelsby single 
cellcapture-based method whichhadbeenusedintheirpreviousstudy(Hideyama 
etal.,2010)ifimmunohistochemistry wasnotapplicable.Unfortunately,the authors EMBO MolecularMedicine  PeerReview ProcessFile- EMM-2013-02935
 
 
© EMBO 12
just mentioned "level of ADAR2 mRNA expression is below the level of single cell-  
based analysis",although theysuccessfully showed the data ofADAR2 mRNA 
changesin single cellscaptured by lasermicro dissection (Fig2 in Hideyama etal., 
2010).
 
2. ThewayofTDP-43 positiveAHCsmeasurementwasstillsubjectiveand not 
acceptable.Theyshould useobjectivecriteria for it, such as certain cut-offsignal
intensity. 
 
 
 
AdditionalAuthorCorrespondence 20 August2013
Thankyouforthee-mailregardingoursubmittedmanuscript.BelowIam writingtheresponseto
the comments from Reviewer 1. 
 
Thecriticsraised by thereviewer1 seem to bethree-fold.
 
1)Thereason why thereisno differencein theADAR2 expression levelbetween thewild-type mice 
and saline controlAR2 mice.
2)Lack ofevidenceofexpression ofAAV-delivered ADAR2 to motorneuronsaftersinglesystemic
injection of AAV9 vector. 
3)Validation ofTDP-43 immunohistochemicalpositivity. 
 
 
Response:
1)Aswehaveresponded to thepreviouscomments,qPCR forADAR2 in asingleneuron levelis
notpossible.Wetried to validatetheqPCR forADADR2 in themousespinalcord and laser-
captured motorneurons,butfound thatspinalcord tissue largerthan 1 mm-thick axial slice was 
necessary forreliableresults.Thismeansthatthousandsormoreofmotorneuronsarenecessary.
Wetriedtodemonstratethe reduction in ADAR2 mRNA expression in AR2 mice compared to wild-
type mice by qPCR but were unsuccessful. This may be due to the fact that less than 50% of 
reduction in the number of motor neurons may be masked in the remaining motor and non-motor
neuronsin theventralhorns,asreviewer1 rightly predicted. 
Althoughthereviewer1statedthatwepreviouslyreportedtheresultsofqPCRforADAR2ina
single celllevelin Fig.2 ofHideyama etal.2010 J Neurosci,whatwe presented there was the 
ordinary PCR forADAR2 on pooled mousemotorneuron lysatesbutnottheqPCR data.We
presented qPCR forADAR2 on pooled human motorneuron lysatesin Fig.2 ofHideyamaetal.,
2012 NeurobiolDis,buttheexpression levelofADAR2 mRNA wasmorethan one-orderhigherin 
human motorneuronsthan in mousemotorneurons.Anotherthing oneshould takeinto accountwas
that the majority of ADAR2-lacking motor neurons had been already disappeared and the majority 
ofremaining motorneuronswerethoseexpressing ADAR2 in the control AR2 mice at the age of 
examination.Therefore,itwould be technically difficultto differentiate 10-15% differenceof
ADAR2mRNA expressionleveleveninthepooledmotorneuronsbetweenthesalinecontrolAR2
miceandwild-type mice as stated above.We cannottellthe difference in the expression levelof
ADAR2mRNA bymeansofordinaryPCR.Theremaybesomemisunderstanding.
Wepresentedthesignificantreductioninthenumberofmotorneuronsandaxonsintheventralroot
ofsalinecontrolAR2micecomparedtowild-type mice in Fig. 3, which was consistent with the 
results in the originalreport(Hideyama etal.,2010 J Neurosci) indicating thatlack of ADAR2 
induced death in the motor neurons in the AR2 mice. 
2)To fillthedefectofquantitative data on ADAR2 expression, we presented the GluA2 Q/R site-
editing in a single motorneuron levelin Fig.4C.Because GluA2 Q/R site-editing isspecifically 
catalyzed by ADAR2,an increase in the editing efficiency in the AAV group compared to the saline 
controlAR2 mice indicate thatexogenousADAR2 issuccessfully delivered to and expressed in the 
motorneurons.ThismethodforADAR2activityinasinglecellwasthesameasweadoptedinFig.
2A ofHideyamaetal,2010,JNeurosci.Wealso presented that the AAV vector was delivered to 
motorneuronsbydemonstratingFlagexpressioninChAT-positivelargeneuronsin theanterior
horn ofthespinalcord in Fig.1D and moreADAR2-positiveAHCswereremained in AAV-treated 
AR2micethaninthesalinecontrolAR2 mice in Fig.S3D.We believe thatthese data sufficiently 
indicate that exogenously delivered ADAR2 was successfully expressed in the motor neurons by EMBO MolecularMedicine  PeerReview ProcessFile- EMM-2013-02935
 
 
© EMBO 13
single systemic injection ofthe AAV vector.
3)AsfortheTDP-43 immunohistochemistry,in line with the reviewer 1's comment, we adopted the 
criteria thatthe positivity isabove 3-fold of background.Forreviewer1's convenience,the results of 
quantification areattached and themethod used isindicated in theMariterialsand Methodssection.
Theresultsdidnotchangeafteradoptingthecriteria. 
 
 
Webelievewecouldappropriatelyrespondtoalltheconcernsraisedbyreviewer1'sandtheeditors.
 
 
 
3rd EditorialDecision 20 August2013
ThankyouforthesubmissionofyourrevisedmanuscripttoEMBO MolecularMedicineandyour
furthercorrespondence. 
 
Wehavenowreceivedtheenclosedreportsfromtherefereesthatwereaskedtore-assessit.Asyou 
willseefrom thepastedcommentsbelow andfollowingourrecente-mailexchange,Iam happyto
let you know that the reviewers are now supportive and that we will be able to accept your 
manuscriptpendingthefollowingfinalamendments:
 
- Pleasemodifythefinaltextofthemanuscripttoremoveanybluetext.
 
- In lightof the documentprovided to referee 1,would you agree to incorporate this data within the 
supplementalinformation and therefore change the textaccordingly? Similarly,as you may know 
wewillpublishthereferees'reportsalong with yourreply to theircommentsonline and will
incorporate our latest discussion (see below). Please do let us know immediately if you would 
object.
 
Pleasesubmityourrevisedmanuscriptassoonaspossible.
 
I look forward to hearing from yousoon.
 
 
 
***** Reviewer'scomments***** 
 
Referee#1(GeneralRemarks):
 
Theauthorsaddedsomeexperimentstoanswerthecriticsraisedbythereviewerandthemanuscript
wasimprovedpartially.Nevertheless,therewerestillseveralissueswithregardtothevalidationof
experimentalmodels,which made the entire manuscriptunconvincing.Thereforethereviewer
recommends the authors to send the manuscriptfor more specific journalafter carefulrevision.
 
1.Itwasappreciablethattheauthorsused theprimersthatrecognizeboth mouseand human 
ADAR2mRNA forgeneexpression analysisin Figure4A.However,therewasno differenceof
total ADAR2 mRNA expression between saline control and WT (Figure 4A, right), which means 
there was no reduction of ADAR2 mRNA levels in saline control of ADAR2 KO mice compared to 
WTcontrol.Itis quite confusing for readers and two possibilities can explain the results; there was 
notenough reduction ofADAR2 mRNA in theADAR2 KO miceused in thestudy forsomereason,
orthemethods/technology used in Fig 4 werenotgood enough to confirm endogenous/exogenous
geneexpression levelsofADAR2.Iguessitwasbecausetheentiretissuehomogenization process
maskedmotorneuron-specific knock-outofADAR2 attheventralhorn astheprotein levelsof
ADAR2wasalsocomparableinFig.S8.Sincethevirtue of this model is the whole body 
administration ofAAV-ADAR2bya"singleintravenousinjection",theauthorsshouldvalidate
expression ofdelivered gene in the targeted neuronsprecisely.Therefore,in the firstreview 
commentsthe authorswasrecommendedtoconfirm ADAR2mRNAlevelsbysinglecellcapture-
based method which had been used in theirpreviousstudy (Hideyamaetal.,2010)if
immunohistochemistry was not applicable. Unfortunately, the authors just mentioned "level of 
ADAR2mRNA expression isbelow thelevelofsinglecell-based analysis",although they EMBO MolecularMedicine  PeerReview ProcessFile- EMM-2013-02935
 
 
© EMBO 14
successfully showed the data ofADAR2 mRNA changes in single cells captured by lasermicro 
dissection (Fig2 in Hideyamaetal.,2010).
 
2.Theway ofTDP-43 positiveAHCsmeasurementwasstill subjective and not acceptable. They 
should use objective criteria forit,such as certain cut-offsignalintensity.
 
 
 
Referee#2(CommentsonNovelty/ModelSystem): 
 
Themodelsystem isadequateandwasdevelopedbytheauthors. 
 
Referee#2(GeneralRemarks):
 
Theauthorshaveaddressedmyconcerns.Themedicalquestionposedhereishighlysignificant
although ithasbeen pursued almostexclusively by the authors.The data supporttheirconclusions
although there isclearly substantialscope forfurtherinvestigation of this modeland the underlying 
medicalproblem.
 
 
 
2nd Revision - authors'response 23 August2013
Wearegratefultohaveheardyourfavourable decision with appropriatecommentsofthereviewers. 
Wecarefullyrevisedourmanuscript,figuresand supplementary figuresand tablesin linewith 
reviewers’ comments as described bellow.In addition,we made some changes for the refinementof 
style.The totalnumberofwords in the abstractis 173 and the totalnumberofwords in the maintext 
is 7893. The revised manuscript is with 29 references, 5 figures, 10 SupportingInformationfigures 
and 2 SupportingInformationtables.
In line with the comments from editors and reviewers,we have provided additionaldata to present 
the results more clearly with sufficientdiscussion in the revised manuscript.Below,weprovide
responses (beginning ateach arrow) thatspecifically address each of the reviewers’ comments,
whichareitalicized.
 
 
ToReviewer#1:
 
Referee#1(GeneralRemarks):
 
Theauthorsadded someexperimentsto answerthecriticsraised bythereviewerand the
manuscriptwasimprovedpartially.Nevertheless,therewerestillseveralissueswithregardtothe
validation ofexperimentalmodels,which made the entire manuscriptunconvincing.Therefore the 
reviewer recommends the authors to send the manuscriptfor more specific journalafter careful
revision.
 
1.Itwasappreciablethattheauthorsused theprimersthatrecognizeboth mouseand human 
ADAR2mRNA forgeneexpressionanalysis in Figure 4A. However, there was no difference of total 
ADAR2mRNA expressionbetweensalinecontrolandWT(Figure4A,right),whichmeansthere
wasnoreductionofADAR2mRNAlevelsinsalinecontrolofADAR2KO micecomparedtoWT
control.Itisquiteconfusing forreadersand two possibilitiescan explain theresults;therewasnot
enough reduction ofADAR2 mRNA in the ADAR2 KO mice used in the study forsome reason,orthe 
methods/technologyusedinFig4werenotgoodenoughtoconfirm endogenous/exogenous gene 
expression levelsofADAR2.Iguessitwasbecause the entire tissue homogenization processmasked 
motorneuron-specific knock-outofADAR2 attheventralhorn astheprotein levelsofADAR2 was
also comparablein Fig.S8.Sincethevirtue ofthismodelisthewholebodyadministration ofAAV-
ADAR2bya"singleintravenousinjection",the authorsshould validateexpression ofdelivered gene
in the targeted neurons precisely. Therefore, in the first review comments the authors was 
recommended to confirm ADAR2 mRNA levels by single cellcapture-based method which had been EMBO MolecularMedicine  PeerReview ProcessFile- EMM-2013-02935
 
 
© EMBO 15
used in theirpreviousstudy(Hideyama etal.,2010)ifimmunohistochemistrywasnotapplicable.
Unfortunately,theauthorsjustmentioned,"levelofADAR2 mRNA expression is below the levelof
single cell-based analysis",although theysuccessfullyshowed thedata ofADAR2 mRNA changesin
single cells captured by laser micro dissection (Fig2 in Hideyama etal.,2010).
 
→ (Response)Thepointsofcriticsraised by the reviewer1 could be summarized asthe followings. 
1)  ThereasonwhythereisnodifferenceintheADAR2expression levelbetween the wild-type 
miceandsalinecontrolAR2mice.
2)  LackofevidenceofexpressionofAAV-delivered ADAR2 to motorneuronsaftersingle
systemic injection ofAAV9 vector.
 
1)Aswehaverespondedtothereviewer’scommentsforthe originalmanuscript,qPCR forADAR2 
in a single neuron level is not possible. We tried to validate the qPCR for ADADR2 in the mouse 
spinalcord and laser-captured motorneurons,butfound thatspinalcord tissue largerthan 1 mm-
thick axial slice was necessary forreliable results.Thismeansthatthousandsormore ofmotor
neuronsarenecessary.Wetried to demonstratethereduction in ADAR2 mRNA expression in AR2 
micecomparedtowild-type mice by qPCR but were unsuccessful. This may be due to the fact that 
less than 50% of reduction in the number of motor neurons may be masked in the remaining motor 
and non-motorneuronsintheventralhorns,asreviewer1rightlypredicted.
Althoughthereviewer1statedthatwepreviouslyreportedtheresultsofqPCRforADAR2 in a 
single celllevelin Fig.2 ofHideyama etal.2010 (J Neurosci30:11917-25),whatwepresented 
there was the ordinary PCR for ADAR2 on pooled mouse motor neuron lysates but not the qPCR 
data.Wepresented qPCR forADAR2 on pooled human motor neuron lysates in Fig.2 of Hideyama 
etal.,2012 (NeurobiolDis45:1121-28),buttheexpression levelofADAR2 mRNA wasmorethan 
one-orderhigherin human motorneuronsthan in mousemotorneurons.Anotherthing one should 
take into account was that the majority ofADAR2-lacking motor neurons had been already 
disappeared and themajority ofremaining motorneuronswerethoseexpressing ADAR2 in the
controlAR2 mice atthe age ofexamination.Therefore,itwould be technically difficultto 
differentiate10-15% differenceofADAR2 mRNA expression leveleven in thepooled motor
neuronsbetween thesalinecontrolAR2 miceand wild-type mice as stated above. We cannot tell the 
differencein theexpression levelofADAR2 mRNA by meansofordinary PCR.Theremay besome
misunderstanding.
Wepresentedthesignificantreductioninthenumberofmotorneuronsandaxonsintheventral
rootof saline controlAR2 mice compared to wild-type mice in Fig. 3, which was consistent with the 
results in the originalreport(Hideyama et al., 2010 J Neurosci) indicating that lack of ADAR2 
induced death in the motor neurons in the AR2 mice.
2)  TofillthedefectofquantitativedataonADAR2expression,wepresentedtheGluA2Q/R site-
editing in a single motorneuron levelin Fig.4C.BecauseGluA2Q/R site-editing isspecifically 
catalysed by ADAR2,an increasein theediting efficiency in theAAV group compared to thesaline
controlAR2 mice indicate thatexogenousADAR2 issuccessfully delivered to and expressed in the 
motorneurons.Thismethod forADAR2 activity in asinglecellwasthesameasweadopted in Fig.
2A ofHideyamaetal,2010,JNeurosci.Wealso presented thattheAAV vectorwasdelivered to 
motorneuronsbydemonstratingFlagexpressioninChAT-positivelarge neuronsin the anterior
horn ofthespinalcord in Fig.1D and moreADAR2-positiveAHCswereremained in AAV-treated 
AR2micethaninthesalinecontrolAR2miceinSupportingInformationFig.S3D.Webelievethat
these data sufficiently indicate that exogenously delivered ADAR2 wassuccessfully expressed in 
the motor neurons by single systemic injection of the AAV vector.
Tofacilitate readers’ understanding,we amended the sentences in the Results and Discussion 
sections as follows,and added relevantfigure numbers in the Discussion section;
“Becauserescueofdeath ofAHCslikely resultsfrom restoration ofADAR2 activity in themotor
neuronsofAR2 mice(Hideyamaetal,2010),we nextinvestigated whethertheexpressionand
activity ofADAR2 were increased in the motorneuronsaftersystemic injection ofAAV9-
hADAR2.”(Page7 line12)
“MessengerRNAofbothhADAR2andcholineacetyltransferase(ChAT)wasdemonstratedinthe
spinalcord lysates ofAAV9-injected AR2 mice (Fig. 4B) and the editing efficiency atthe GluA2 
Q/Rsitewassignificantly higherin the remaining motorneuronsofAAV9-injected AR2 mice than 
in those of the control AR2 mice(Fig 4C).These results indicated thathADAR2 was delivered to 
and functioned in motorneurons.However,ADAR2 protein leveldid notsignificantly differamong 
AAV9-injected AR2 mice, saline-injected AR2 mice and wild-type mice (SupportingInformation
FigS8B,C). ThefailuretodetectthedifferencedespiteofthedifferenceintheADAR2activitywasEMBO MolecularMedicine  PeerReview ProcessFile- EMM-2013-02935
 
 
© EMBO 16
presumably dueto thefactthatamodestincreasein theADAR2 expression levelwith preservation 
of death of 10-20% ofmotorneuronsin AAV-treated AR2 mice may be masked in ADAR2 
expressed in the remaining motorand non-motorneuronsandothercellsintheanteriorhorn.”
(Page7,line19)
“Furthermore,theexpression ofthedelivered ADAR2 preventedthe progression of motor 
dysfunction and neuronaldeath with restoring ADAR2-mediatedRNAediting(Figs 2,3,4 and 
SupportingInformationFigS7)withoutinducinganyadverseeffectsinneuronsorsurrounding
tissues (Fig1andSupportingInformationFigs S4,S5)” (Page 9,line 8). 
  
2.ThewayofTDP-43 positiveAHCsmeasurementwasstillsubjectiveand notacceptable.They
should use objective criteria for it,such as certain cut-offsignalintensity. 
 
→ (Response)Wethankthereviewerforthecomment. Accordingtoreviewer’s comment,we 
added Supporting information Fig.S10.Asforthe TDP-43 immunohistochemistry,weadopted the
criteria thatthe positivity isabove 3-fold of background.Forreviewer1’s convenience,the results 
ofquantification areattached and themethod used isindicated in theMaterialsand Methodssection.
Theresultsdidnotchangeafteradoptingthecriteria. 
WehaveaddedthesentencesintheMaterialsandMethodssectionas“ThesignalintensityofTDP-
43 wasexamined using ImageJsoftware.TDP-43-positive AHCswerecountedwhenthesignal
intensity wasmorethan3-fold higherthan the background”. (Page19 line6 from thebottom). 
 
ToReviewer#2:
 
Referee#2(CommentsonNovelty/ModelSystem):
 
Themodelsystem isadequateandwasdeveloped by the authors. 
 
Referee#2(Remarks): 
 
Theauthorshaveaddressedmyconcerns.Themedicalquestionposedhereishighlysignificant
although ithasbeen pursued almostexclusivelybytheauthors.Thedata supporttheirconclusions
although there is clearly substantial scope for further investigation of this model and the underlying 
medicalproblem.
 
→ (Response)Wethankthereviewer’sdeepunderstandingandvaluablecomments.
 
Wearelookingforwardtohearingfavourable decision on thisrevised manuscript.
 
 
 
 
